# Supplementary material for: Biomarkers for PVR in rhegmatogenous retinal detachment
Source: PLoS One. 2019 Apr 3;14(4):e0214674. doi: 10.1371/journal.pone.0214674 (PMC6447182; doi:10.1371/journal.pone.0214674)
Supplement: S1 Dataset — (XLSX) [file pone.0214674.s001.xlsx]

## Sheet: GK Data
IL6: 1 missing because of > OOR		1: no PVR, air; 2 PVR, air; 3: PVR, oil, 4: MH	Only group 1 for further analyses						1: 0 until B, 2: C1; 3: C2-D; D2 eliminated
ID	Side	Group	Re-Op 1: keine Re-OP, 2: Luft, 3:Öl	Vitrektomie	Vitreousbleed	Pseudophak	PVR	PVRgroup	PVRGroup2	SO	Siliconoil_before	type	CCL21	CXCL13	CCL27	CXCL5	CCL11	CCL24	CCL26	CX3CL1	CXCL6	GM-CSF	CXCL1	CXCL2	CCL1	IFN-γ	IL-1β	IL-2	IL-4	IL-6	IL-8/CXCL8	IL-10	IL-16	CXCL10	CXCL11	CCL2	CCL8	CCL7	CCL13	CCL22	MIF	MIG/CXCL9	CCL3	CCL15	CCL20	CCL19	CCL23	CXCL16	CXCL12
1	R	1	1	0	0	0	0	0	1	0	SF6	GK	212.2	0.1	0.6	3.65	1.97	8.16	0.45	43.98	0.4	33.33	64.99	15.33	0.9	1.15	0.48	0.4	0.6	119.28	106.73	2.62	53.41	40.52	0.05	2773.13	1.82	0.95	1.08	4.37	175140	4.35	2.81	278.18	9.1	5.24	0.5	788.48	31.21
2	L	1	1	0	0	0	0	0	1	0	Luft	GK	399.21	1.3	0.6	139.91	5.73	13.55	4.31	39.29	0.4	49.45	39.4	2.3	9.45	1.15	0.96	1.48	0.6	10.48	13.36	5.12	10.75	65.92	2.18	461.36	2.9	7.33	1.3	9.42	33570.6	8.82	1.15	779.26	6.16	6.6	7.58	539.33	82.55
3	L	1	1	0	0	0	0	0	1	0	Luft	GK	335.84	1.35	1.47	58.44	4.82	9.18	3.99	15.02	1.12	30.89	31.28	2.3	12.18	4.02	0.91	1.42	2.84	21.58	14.57	4.4	98.61	41.32	0.83	669.17	2.42	9.19	0.96	10.65	50774.8	7.53	2.94	272.22	2.92	7.92	10.88	965.44	96.03
4	R	1	1	0	0	0	0	0	1	0	SF6	GK	326.37	0.95	0.51	53.01	4.67	8.1	4.49	29.97	1.77	34.16	29.49	2.3	10.67	7.86	0.91	1.93	1.71	3.61	19.78	3.99	51.38	29.86	0.96	840.05	1.57	11.32	1.31	8.92	60994.7	7.8	3.44	398.3	2.75	8.44	15.05	935.57	49.76
5	L	1	1	0	0	0	B	A-B	1	0	SF6	GK	696.44	0.59	0.6	199.25	8.12	12.56	5.56	28.77	0.4	62.17	48.32	2.3	17.55	1.15	0.8	1.48	0.6	28.96	40.84	8.84	57.58	81.7	2.86	2067.28	6.06	12.83	1.63	9.89	36228.5	14.82	3.43	761.72	1.56	7.97	19.48	772.62	39.3
6	L	1	1	0	0	1	0	0	1	0	SF6	GK	746.18	0.78	3.48	106.58	5.17	9.04	3.95	17.99	0.4	48.1	34.26	2.3	9.71	6.41	0.88	0.7	0.6	12	7.28	4.55	22.8	91.96	1.94	919.26	4.22	9.2	0.9	0.45	66861.1	11.12	1.5	582.4	4.76	10.01	11.79	470.77	105.86
7	R	1	1	0	0	0	0	0	1	0	SF6	GK	819.78	0.89	0.6	139.91	7.21	17.31	5.14	130.6	0.4	55.33	123.2	36.5	19.15	1.15	3.99	0.62	0.6	83.88	81.44	10.13	26.46	185.4	2.11	1950.46	4.61	18.18	2.87	10.34	10138.3	12.88	2.24	421.63	25.88	9.92	14.95	677.75	71.64
8	L	1	3	0	0	0	0	0	1	0	SF6	GK	634.52	1.48	3.75	108.6	7.94	10.12	6.89	27.08	2.69	29.23	38.62	17.57	15.47	9.53	1.49	1.93	5.69	120.04	27.07	5.33	109.57	103.3	1.57	3273.9	6.44	20.12	1.37	13.65	43719.3	17.08	5.82	916.7	5.52	17.9	39.69	1129.02	160.2
9	L	1	2	0	0	0	0	0	1	0	SF6	GK	1208.67	1.06	9.41	199.25	10.96	12.31	7.22	61.89	2.37	63.3	85.45	43.86	29.53	1.15	2.15	2.75	0.6	306.12	64.99	13.28	90.33	460.17	5.15	6415.76	32.09	23.44	2.87	13.68	22939.7	22.2	4.74	942.79	11.3	18.7	26.15	1002.06	81.2
10	L	1	1	0	0	0	0	0	1	0	SF6	GK	3265.65	0.88	0.6	112.28	24	41.38	21.67	160.25	0.4	75.02	61.13	2.3	95.71	4.76	0.2	0.4	0.6	2.45	8.3	9.89	1.05	67.57	12.06	645.03	4.5	44.3	3.73	0.45	190986	46.34	0.92	726.38	2.94	71.08	8.51	744.6	234.65
11	L	1	3	0	0	0	B	A-B	1	0	Luft	GK	410.48	1.35	1.21	31.67	4.52	9.66	4.24	27.08	2.24	34.97	30.09	5.4	11.44	7.3	1.35	1.68	2.84	24.95	11.85	3.71	83.39	89.69	1.16	1462.79	5.24	15.67	1.02	11.19	169016	9.13	2.23	462.21	4.3	22.46	18.92	867.43	73.76
12	R	1	1	0	0	0	B	A-B	1	0	SF6	GK	368.44	0.56	0.61	3.65	5.65	34.97	2.43	74.95	0.4	40.83	63.87	15.33	10.95	1.15	1.5	0.82	0.6	502.41	72.79	5.02	190.3	100.33	0.05	3783.96	9.09	0.95	1.45	12.69	402221	9.95	6.96	870.54	20.46	1.5	33.73	1079.44	40.02
13	R	1	1	0	0	1	0	0	1	0	Luft	GK	512.95	1.88	0.6	74.64	4.02	15.93	2.67	45.11	0.4	68.83	32.52	2.3	11.86	1.15	0.88	0.19	0.6	5.72	10.07	3.8	9.21	70.03	1.57	695.6	3.16	7.33	0.47	10.34	22189.4	5.52	1.15	354.41	6.16	10.55	6.52	496.79	79.85
14	R	1	3	0	0	1	A	A-B	1	0	SF6	GK	28167.4	8.14	315.09	388.3	57.89	86.5	52.11	383.46	10.6	65.8	117.4	2.3	195.53	29.59	0.77	4.07	13.91	526.44	27.7	15.35	109.03	779.45	22.43	1224.87	37.83	111.96	7.97	135.06	444743	1280.07	2.92	3473.07	15.6	147.18	89.75	1549.03	1888.95
15	L	1	1	0	0	1	0	0	1	0	SF6	GK	594.57	0.35	0.6	3.65	1.6	7.62	0.45	16.95	0.4	27.41	9.5	5.98	0.9	1.15	0.2	0.4	0.6	15.42	10.15	0.65	44.74	46.72	0.05	596.48	2.74	0.95	0.1	8.71	111097	4.35	0.66	295.92	2.93	1.5	0.5	532.31	58.51
16	R	1	1	0	0	0	0	0	1	0	SF6	GK	208.91	0.92	0.6	36.94	4.2	10.59	2.97	11	1.12	34.97	30.69	18.74	10.67	6.2	0.57	1.3	0.28	57.15	23.85	3.57	25.24	29.45	0.68	2371.3	2.23	7.1	0.84	9.52	30378.7	5.83	4.85	242.12	1.72	8.18	4.95	717.29	46.28
17	L	1	1	0	0	0	0	0	1	0	SF6	GK	1125.41	0.88	0.55	57.45	5.17	6.6	2.53	17.99	0.4	39.47	34.26	2.3	9.71	4.84	0.33	0.4	0.6	5.63	8.22	4.11	27.21	26.53	1.27	623.36	1.8	6.98	0.53	0.45	92596.4	9.24	1.08	181.85	2.79	8.15	10.95	360.9	68.05
18	R	1	1	0	0	0	0	0	1	0	SF6	GK	264.73	0.73	0.46	114.28	4.03	8.22	4.98	13.58	1.45	32.53	25.76	2.3	8.99	7.3	0.6	1.17	3.85	4.21	3.37	5.2	13.34	12.72	0.72	456.49	1.12	9.19	0.6	7.62	40242.7	6.98	1.3	392.45	2.06	7.39	6.99	969.87	63.13
19	R	1	1	0	0	1	0	0	1	0	SF6	GK	543.2	0.04	4.75	33.95	2.81	1.87	0.46	28.71	0.4	33.33	22.43	13.39	0.9	1.15	0.2	0.4	0.6	36.76	15.31	1.28	61.97	195.84	0.41	977.86	4.08	0.95	0.1	8.14	16417.8	6.27	1.64	841.13	6.76	2.08	9.59	1137.44	130.28
20	R	1	1	0	0	1	0	0	1	0	Luft	GK	1010.67	1.04	1.76	21.32	6.12	10.01	4.86	41.04	1.12	15.46	40.77	17.57	12.88	7.3	2.15	2.19	1.71	349.78	35.55	4.94	34.74	125.29	1.03	1399.13	5.45	11.32	1.19	11.71	33723.6	14.3	1.65	385.47	9.91	24.69	16.73	769.93	163.76
21	R	1	1	0	0	1	0	0	1	0	SF6	GK	236.32	0.21	0.53	3.65	0.75	8.16	0.45	3.67	0.4	23.29	1.55	2.3	0.9	1.15	0.2	0.4	0.6	5.61	6.68	0.65	39.47	30.18	0.05	865.77	1.28	0.95	0.1	2.94	82469.8	13.07	0.25	639.84	2.7	1.5	0.5	491.48	34.14
22	L	1	1	0	0	0	0	0	1	0	Luft	GK	814.16	1.06	4.09	213.5	6.73	13.06	5.56	51.48	0.86	56.48	58.6	2.3	13.95	1.15	2.36	1.06	0.6	4.8	42.67	7.48	30.52	56.8	2.93	353	4.08	7.33	2.27	17.32	78978.5	16.72	1.68	750.93	15.73	7.97	24.57	786.85	106.06
23	R	1	3	0	0	1	A	A-B	1	0	SF6	GK	2361.84	3.12	16.94	295.59	13.48	16.86	12.92	275.69	10.12	63.3	116.09	26.3	39.99	15.51	11.32	5.26	14.26	518.77	33.48	16.65	127.51	259.55	5.08	2233.41	13.43	73.53	3.75	23.03	301503	106.86	4.66	1120.48	80.07	49.74	36.1	732.84	145.38
24	R	1	1	0	0	0	B	A-B	1	0	Luft	GK	1168.5	1.53	7	37.24	8.12	57.9	4.73	80.05	0.4	54.16	53.65	2.3	13.95	1.15	2.77	1.48	0.6	21.93	7.6	9.36	30.52	185.85	3.08	1661.03	6	12.83	1.41	12.89	66305.9	19.49	3.72	674.29	17.13	15.33	0.5	1028.34	135.78
25	R	1	1	0	0	1	0	0	1	0	SF6	GK	294.5	0.35	0.6	3.65	1.19	3.1	0.45	8.76	0.4	2.65	18.42	5.98	0.9	1.15	0.2	0.4	0.6	110.36	28.12	0.65	70.44	100.78	0.05	1822.93	4.15	0.95	0.1	0.45	49761.8	1.29	0.83	167.55	2.93	1.5	0.5	510.2	25.05
26	R	1	1	0	0	0	0	0	1	0	Luft	GK	337.24	0.83	0.6	139.91	3.7	13.55	3.9	21.27	0.4	49.45	45.5	2.3	9.45	1.15	1.04	1.06	0.6	6.86	3.9	4.14	38.46	22.04	1.72	1009.77	2.24	15.52	1.58	10.34	81107.2	9.86	1.68	319.86	4.94	9.28	9.93	467.92	29.51
27	L	1	1	0	0	0	0	0	1	0	Luft	GK	627.67	2.22	1.37	3.65	7.67	21.74	6.81	56.92	3.56	51.82	67.7	2.3	20.65	1.15	1.78	2.33	0.6	6.41	9.02	9.62	86.76	49.16	3.3	1065.79	4.35	26.04	1.95	12.89	385362	19.49	1.8	755.81	10.02	15.33	12.77	736.06	140.6
28	L	1	1	0	0	0	B	A-B	1	0	SF6	GK	298.35	0.67	0.01	86.06	4.03	15.22	3.74	15.74	1.45	42.97	27.02	18.74	8.99	2.41	0.6	0.92	2.84	3.61	21.02	3	8.22	453.49	0.96	2909.25	2.13	7.1	0.96	8.29	37446.7	6.41	1.3	353.22	2.92	14.62	0.89	437.34	48.03
29	L	1	1	0	0	0	0	0	1	0	SF6	GK	2751.6	2.07	0.6	444.11	24	28.66	0.45	60.88	0.4	76.14	63.3	2.3	95.71	4.76	0.31	0.4	0.6	3.1	8.02	2.02	50	115.71	7.6	815.59	7.68	30.96	0.19	0.45	176579	46.34	2.66	237.39	2.94	164.99	10.93	829.53	280.63
30	R	1	2	0	0	0	0	0	1	0	SF6	GK	428.42	1.04	0.33	91.67	4.03	9.89	4.24	19.93	1.77	50.78	29.49	2.3	9.86	6.2	0.72	1.42	2.3	4.06	10.44	2.86	15.94	96.45	1.8	1041.88	3.03	13.49	1.07	7.62	73191.3	33.33	1.96	571.72	3.09	12.21	6.67	573.85	62.04
31	L	1	3	0	0	0	0	0	1	0	Luft	GK	2726.19	13.21	190.98	184.8	11.71	49.62	5.97	122.12	8.18	44.62	70.88	2.3	26.01	1.15	4.16	2.33	10.75	16.29	58.73	12.58	68.68	398.82	7.02	856.22	15.04	23.44	2.47	70.38	20060	148.67	3.03	1102.44	31.63	24.03	133.29	862.53	517.18
32	R	1	3	0	0	1	0	0	1	0	SF6	GK	3542.26	1	8.72	516.03	40.04	22.95	38.33	205.51	5.88	48.49	86.21	2.3	40.62	20.36	0.21	0.45	0.6	9.93	12.69	10.94	57.51	108.11	14.05	727.65	12.56	79.9	4.2	5.46	181261	74.75	2.16	508.94	10.09	92.23	17.7	1012.54	494.24
33	L	1	1	0	0	1	0	0	1	0	SF6	GK	19043.4	7.92	25.58	702.91	47.4	40.72	40.1	142.27	8.39	31.79	113.05	162.36	142.49	38.37	0.59	1.41	6.76	119.84	20.21	17.06	71.56	3178.14	33.86	1335.3	153.37	74.28	5.53	37.6	24947.1	161.53	3.49	1564.25	15.6	295.85	24.81	1374.25	567.25
34	R	1	1	0	0	0	0	0	1	0	Luft	GK	608.94	1.76	2.43	3.65	5.73	15.46	3.08	30.19	0.4	47.05	39.4	2.3	10.71	1.15	1.12	0.62	0.6	1.99	2.26	5.74	13.74	102.41	2.18	416.67	2.5	0.95	0.96	12.07	23447.8	8.29	0.84	586.78	4.94	2.77	0.5	653.91	142.99
35	R	1	1	0	0	1	0	0	1	0	Luft	GK	401.92	0.35	0.6	3.65	0.75	2.24	0.45	14.28	0.4	3.57	19.82	53.09	0.9	1.15	0.2	0.4	0.6	8.56	35.62	0.65	1.05	233.68	0.05	3292.3	1.45	0.95	0.1	0.45	37317.1	0.42	0.83	406.23	3.98	1.5	0.5	361.97	36.75
36	L	1	3	0	0	1	A	A-B	1	0	Luft	GK	436.25	0.79	2.12	52.95	6.61	8.22	3.81	43.03	0.4	45.69	47.48	2.3	16.2	12.57	2.09	0.4	0.6	172.93	27.88	5.22	215.54	55.27	0.62	387.31	3.09	10.34	1.5	15.21	113452	13.6	3.11	277.18	8.79	16.37	18.8	433.93	56.96
37	L	1	1	0	0	1	0	0	1	0	Luft	GK	1567.71	2.89	14.39	108.31	10.19	8.92	7.64	62.89	0.4	34.51	73.96	2.3	24.1	1.15	2.23	1.91	0.6	102.08	24.49	11.13	122.93	121.78	3.8	1270.95	8.84	23.44	2.67	17.32	197565	101.01	3.47	1163.17	11.91	19.79	43.24	837.13	114.89
38	R	1	1	0	0	1	0	0	1	0	SF 6	GK	547.97	0.87	3.1	85.73	5.27	8.22	2.88	32.03	0.4	34.34	32.54	2.3	9.1	1.54	1.06	0.04	0.6	31.38	47.37	2.41	19.81	98.75	0.83	1209.23	1.69	0.95	1.59	7.33	22121.8	42.34	3.57	682.18	5.72	9.43	15.69	473.18	73.36
39	R	1	1	0	0	1	0	0	1	0	SF6	GK	837.42	0.95	1.37	386.07	12.43	36.36	6.81	185.87	5.58	63.3	296.87	176.14	33.29	1.15	6.68	1.91	3.56	346.36	214.08	14.43	46.22	139.43	2.11	2448.77	13.5	31.2	6.14	12.89	52732.8	20.86	11.62	309.05	46.29	15.33	19.17	763.56	113.64
40	R	1	1	0	0	0	0	0	1	0	Luft	GK	279.76	1.17	0.17	74.93	5.42	13.71	3.74	19.43	2.39	31.71	56.56	28.26	12.18	6.2	1.45	1.42	2.84	110.05	57.61	5.33	43.01	403.64	2.38	2872.81	25.22	13.49	1.51	11.96	14619.4	5.53	3.82	180.14	5	44.1	8.76	874.5	69.55
41	R	1	1	0	0	0	0	0	1	0	Luft	GK	8508.63	0.88	1	480.4	37.93	26.87	29.28	130.11	0.4	56.13	83.14	2.3	120.93	34.02	0.36	0.45	0.6	14.8	9.95	8.78	46.09	180.07	20.32	874.14	16.64	44.3	2.74	0.45	130867	98.57	1.62	1249.87	12.26	78.47	18.08	1711.8	360.63
42	L	1	1	0	0	1	0	0	1	0	SF6	GK	1485.34	0.99	8.2	138.09	9.03	115.11	5.63	23.53	0.4	52.87	53.29	2.3	15.09	8.46	0.8	1.25	12.4	30.23	61.45	6.54	152.83	104.34	1.5	1686.25	6.82	15.53	2.34	25.77	32904.2	34.5	2.86	1004.44	4.09	17.89	45.15	754.6	273.05
43	R	1	3	0	0	1	0	0	1	0	SF6	GK	6529.85	3.24	6.49	551.09	41.04	35.09	32.95	114.66	0.4	63.43	81.56	2.3	161.71	29.59	0.4	1.41	2.87	47.36	19.9	15.64	61.13	144.9	12.63	1287.77	23.71	44.3	5.32	20.11	212914	161.53	2.71	761.97	10.09	104.95	22.29	1275.86	360.63
44	L	1	1	0	0	1	0	0	1	0	SF6	GK	652.79	0.35	0.94	3.65	3.12	4.82	1.07	38.83	0.4	21.16	43.08	5.98	0.9	1.15	0.35	0.4	0.6	81.8	11.87	1.89	49.95	61.06	0.05	897.84	4.7	0.95	0.1	9.79	5067.27	13.96	0.57	1264.88	9.75	1.5	0.5	646.35	66.83
45	L	1	1	0	0	1	0	0	1	0	Luft	GK	27093.4	4.39	64.42	719.27	63.07	117.25	57.12	127.04	13.59	70.46	157.74	104.9	195.53	34.02	0.95	4.07	20.76	164.03	99.81	25.65	145.06	1877.49	27.33	1225.78	49.45	96.25	11.3	36.85	56747.2	606.71	4.25	2888.84	23.91	311.61	48.02	1428.95	608.42
46	L	1	3	0	0	1	0	0	1	0	SF6	GK	831.41	0.83	0.6	139.91	7.67	24.29	4.73	33.52	0.4	27.79	45.5	2.3	11.86	1.15	0.88	1.48	0.6	49.07	20.78	7.48	52.56	103.97	1.72	1815.04	12.96	7.33	1.41	21.52	51685.1	10.89	4.44	391.12	3.58	32.07	15.98	951.64	123.58
47	L	1	3	0	0	1	B	A-B	1	0	SF6	GK	665.37	1.19	5.33	106.58	7.77	7.35	4.92	44.21	1.02	35	58.65	2.3	15.6	12.68	1.69	1.73	0.6	87.18	51.89	6.81	65.94	56.16	2.02	2701.07	7.14	17.57	1.79	25.83	175437	16.93	6.5	462.16	9.06	35.77	20.63	664.34	73.54
48	R	1	1	0	0	1	B3	A-B	1	0	SF6	GK	1020.75	2.69	1.91	177.89	8.89	18.35	7.94	114.72	4.7	63.72	120.23	39.55	20.4	18.61	5.18	2.19	8.18	1320.17	161.9	9.38	54.89	103.98	1.3	10689.2	5.52	24.65	3.68	14.56	101927	14.07	6.16	271.78	32.99	22.46	16.52	582.11	99.95
49	R	1	1	0	0	0	B	A-B	1	0	SF6	GK	7781.69	2.54	3.63	310.67	33.24	22.95	32.95	157.28	0.4	53.62	45.64	2.3	95.71	10.36	0.21	0.4	0.6	6.63	3.51	7.2	26.55	95.29	14.61	314.48	9.61	16	3.49	22.46	21390.2	59.91	0.92	1262.98	6.89	1.5	18.46	1400.01	291.38
50	L	1	1	0	0	0	B	A-B	1	0	Luft	GK	240.51	1.01	0.72	63.91	4.67	10.35	3.23	21.94	1.77	27.57	28.27	5.4	9.86	6.2	0.91	1.68	2.84	15.69	10.96	2.71	22.56	31.35	0.83	1003.99	2.26	11.32	0.78	6.91	61612.4	8.61	3.56	326.94	2.58	9.22	10.37	804.5	90.58
51	L	1	1	0	0	1	0	0	1	0	SF6	GK	631.35	19.16	3.54	3.65	3.56	7.36	0.46	23.74	0.4	49.76	13.61	4.17	0.9	1.15	0.2	0.4	0.6	15	5.98	3.79	65.37	203.67	0.15	715.48	4.11	0.95	0.1	10.31	173779	12.19	0.57	905.68	5.69	19.87	8.05	1144.32	104.96
52	L	1	1	0	0	0	0	0	1	0	SF6	GK	445.85	0.65	0.6	308.81	8.55	22.39	5.14	45.11	0.86	54.16	67.7	2.3	16.7	1.15	1.65	1.48	0.6	20.27	23.07	6.92	90.33	47.85	2.18	853.91	7.12	28.63	1.74	12.07	205155	15.78	16.03	469.82	8.69	19.79	16.97	948.52	73.02
53	R	1	1	0	0	1	0	0	1	0	SF6	GK	545.14	0.67	0.6	92.59	3.33	9.67	2.74	15.34	0.4	63.43	34.26	2.3	6.22	3.26	0.56	0.4	0.6	4.86	10.7	3.65	7.76	22.57	0.83	828.65	1.84	4.68	0.72	0.45	57909.5	6.03	1.37	181.27	3.09	6.09	6.7	292.22	54.39
54	R	1	1	0	0	0	0	0	1	0	SF6	GK	1121.35	0.83	3.81	227.57	7.67	13.55	4.31	33.04	0.4	49.45	32.52	2.3	9.45	1.15	0.72	0.62	0.6	5.26	15.95	3.8	19.52	136.52	2.26	750.7	4.08	18.18	1.13	14.45	89563.8	9.35	1.43	330.42	4.05	14.17	22.94	654.8	128.49
55	L	1	1	0	0	0	0	0	1	0	SF6	GK	417.87	0.67	0.96	42.25	5.27	11.95	3.49	21.19	2.24	26.73	31.87	2.3	11.44	5.1	1.49	1.17	6.54	10.34	9.35	3.85	59.82	45.12	0.94	1012.26	2.36	13.49	1.13	9.52	26448.1	11.66	1.72	356.42	4.13	13.18	13.27	941.1	62.04
56	L	1	1	0	0	0	0	0	1	0	Luft	GK	173.85	1.92	0.42	53.01	2.98	14.79	1.9	12.63	0.78	35.78	27.02	5.4	8.06	4.02	0.83	1.17	1.71	4.89	30.42	3.15	34.74	45.62	0.88	874.81	1.7	5.06	1.02	6.91	150966	7.26	2.23	126.75	3.27	12.7	6.99	519	84.05
57	R	1	1	0	0	0	0	0	1	0	Luft	GK	380	0.58	0.05	86.06	4.36	20.18	2.97	26.82	0.78	34.16	29.49	2.3	9.86	5.1	1.13	1.17	3.35	4.81	10.13	2.1	13.34	34.83	0.73	481.45	1.67	9.19	0.66	6.91	10887.4	4.6	0.96	260.25	4.48	6.86	13.27	485.82	52.04
58	L	1	1	0	0	0	0	0	1	0	SF6	GK	718.39	1.03	2.51	69.52	4.89	11.86	4.72	38.33	0.4	41.99	32.54	2.3	6.6	1.15	0.95	0.86	0.6	35.15	6.75	4.12	37.61	102.48	1.08	855.29	3.71	4.42	1.15	11.04	15064.3	14.6	0.98	538.53	4.96	76.69	2.64	688.05	294.21
59	L	1	1	0	0	1	0	0	1	0	SF6	GK	1176.2	4.78	15.1	162.28	10.56	15.1	8.2	59.92	4.12	52.29	64.01	11.55	18.35	14.24	2.77	1.94	2.77	33.36	47.7	8.86	80.02	149.19	3.65	1649.59	11.69	21.56	2.16	21.21	311877	90.05	7.38	1374.09	11.02	47.98	50.08	953.48	137.41
60	R	1	1	0	0	0	0	0	1	0	SF6	GK	748.44	1.3	0.6	108.31	7.21	12.81	4.31	33.52	0.4	49.45	51.04	2.3	17.55	1.15	1.28	2.33	0.6	11.16	9.63	6.92	44.93	123.27	2.56	1049.89	4.61	18.18	1.3	12.07	181066	15.78	3.64	766.87	6.16	11.79	9.49	933.59	124.81
61	L	1	2	0	0	0	0	0	1	0	SF6	GK	422.76	0.58	0.51	131.44	4.03	23.26	4.73	12.16	0.78	56.15	30.09	5.4	9.86	4.02	0.83	1.42	1.71	3.47	4.76	3.43	8.22	63.54	0.94	635.86	1.63	11.32	0.87	10.1	83742.1	10.66	0.96	423.53	2.92	8.18	16.73	505.63	35.39
62	L	1	1	0	0	1	A	A-B	1	0	SF6	GK	305.02	0.35	1.6	71.54	4.62	8.39	4.15	17.24	0.4	58.43	34.26	2.3	8.13	4.84	0.06	0.27	0.6	7.9	8.95	4.98	39.05	17.97	1.68	583.5	3.08	4.68	0.72	0.45	74846	8.24	1.37	431.61	2.32	12.81	0.5	374.87	50.2
63	L	1	1	0	0	1	A	A-B	1	0	Luft	GK	1665.91	1.41	13.76	282.26	9.99	38.05	6.39	39.29	2.37	51.82	69.83	2.3	20.65	1.15	1.61	2.54	0.6	62.51	20.46	10.64	96.23	149.24	3.84	3481.26	10.04	18.18	1.95	16.62	153134	29.18	3.21	1158.43	10.66	41.56	39.54	982.99	128.49
64	R	1	1	0	0	1	0	0	1	0	SF6	GK	835.36	2.49	6.91	329.79	13.13	16.02	11.23	246.23	12.3	82.81	333.96	77.45	36.91	48.25	12.73	4.15	18.44	724.12	273.76	15.18	146.97	112.3	2.12	5511.62	9.25	71.15	7.02	28.25	77199.9	20.46	2.92	596.32	92.96	27.72	23.5	636.32	224.81
65	R	1	1	0	0	1	0	0	1	0	SF6	GK	7877.68	1.48	1.62	206.25	40.04	14.23	1.3	169.13	7.19	48.49	89.15	104.9	179.25	20.36	0.5	0.94	0.6	22.37	19.79	12.27	137.04	141.26	14.61	1064.07	22.7	68.55	5.32	14.5	173338	96.65	4.76	966.25	5.07	111.02	24.2	1474.8	360.63
66	R	1	1	0	0	1	0	0	1	0	SF6	GK	4810.13	0.88	0.6	407.1	43.89	40.05	29.28	76.1	0.4	56.13	92	2.3	142.49	20.36	0.5	0.94	0.6	821.24	19.52	12.27	37.88	375.07	21.64	2093.79	21.55	44.3	4.65	0.45	10139	74.75	1.95	2154.13	10.83	82.03	0.5	994.06	258.3
67	R	1	1	0	0	1	B	A-B	1	0	Luft	GK	572.61	0.21	0.6	74.64	7.21	10.52	2.26	49.02	0.4	34.51	113.9	2.3	11.86	1.15	1.94	1.06	0.6	47.43	101.48	9.1	30.52	68.87	1.17	1869.82	6.2	1.52	3.46	12.89	38369.7	11.89	2.75	178.39	9.7	11.79	11.2	361.39	111.12
68	L	1	1	0	0	0	0	0	1	0	SF6	GK	860.25	1.3	11.26	3.65	6.24	10	3.9	48.04	0.4	51.82	48.32	2.3	15.83	1.15	1.78	1.48	0.6	8	11.51	8.3	63.77	101.89	2.71	959.86	4.61	12.83	1.52	15.56	72808.5	12.88	1.29	530.94	9.7	36.4	10.36	848.85	145.38
69	R	1	1	0	0	0	0	0	1	0	SF6	GK	1563.5	0.4	0.6	249.26	27.53	29.52	21.67	82.71	2.73	64.62	63.3	2.3	0.9	10.36	0.11	0.4	0.6	10.62	14.78	4.95	12.91	57.26	10.02	547.3	5.11	0.95	3.73	0.45	57846.2	46.34	0.73	495.71	6.89	98.7	9.77	1068.67	209.35
70	L	1	1	0	0	0	0	0	1	0	SF6	GK	2842.97	0.4	0.6	112.28	25.85	36.56	17.68	127.04	0.4	70.46	81.56	2.3	63.37	10.36	0.11	0.19	0.6	7.24	5.44	0.65	28.94	60.86	12.06	451.11	3.43	16	1.93	5.46	20802.8	64.24	1.08	538.28	5.07	34.44	8.51	990.88	234.65
71	L	1	1	0	0	1	0	0	1	0	SF6	GK	593.38	0.35	0.16	3.65	0.75	3.1	0.45	16.14	0.4	11.96	1.55	2.3	0.9	1.15	0.2	0.4	0.6	18.76	6.31	0.65	17.66	29.48	0.05	706.68	1.07	0.95	0.1	3.93	12224.1	0.9	0.75	171.11	3.98	1.5	0.5	535.63	39.37
72	L	1	1	0	0	1	0	0	1	0	SF6	GK	873.68	0.85	0.33	97.29	5.13	9.18	4.49	22.2	0.78	28.4	29.49	2.3	9.86	6.2	0.76	1.17	3.85	3.91	14.55	3.43	15.94	39	0.77	809.39	2.29	11.32	0.84	13.65	59913.1	8.07	1.84	326.94	2.83	7.92	12.81	600.03	64.21
73	L	1	1	0	0	0	A	A-B	1	0	SF6	GK	347.54	0.46	0.6	3.65	4.02	14.51	1.86	13.03	0.4	57.63	36.08	2.3	6.43	1.15	0.72	0.4	0.6	5.03	2.86	3.8	16.66	25.4	1.41	1056.93	3.29	0.95	0.72	9.42	26321.4	6.65	0.84	382.72	1.56	8.63	4.71	479.19	77.13
74	L	1	1	0	0	0	0	0	1	0	Luft	GK	214.37	0.21	0.6	3.65	0.75	3.26	0.45	14.28	0.4	14.39	1.55	2.3	0.9	1.15	0.2	0.4	0.6	0.35	0.25	0.65	1.05	35.44	0.05	508.89	0.33	0.95	0.1	0.45	8995	0.9	0.2	141.64	3.47	1.5	0.5	605.05	36.42
75	L	1	1	0	0	1	0	0	1	0	SF6	GK	14100.4	8.71	27.26	1149.05	86.31	72.33	73.33	243.87	24.22	83.87	184.67	312.03	352.43	63.09	1.21	13.45	22.25	2535.52	46.09	26.57	78.22	13446.6	43.59	4696.71	229.64	122.14	13.39	23.57	39517.6	20296.1	5.15	2418.23	20.49	301.79	22.29	1381.52	463.13
76	R	1	2	0	0	1	A	A-B	1	0	SF6	GK	5369.73	2.19	7.97	228	43.89	72.33	57.12	160.25	2.73	70.46	110.8	207.35	142.49	25.04	0.59	1.41	0.6	68.68	38.32	12.27	123.31	193.83	21.38	1807.68	24.71	56.74	5.96	20.11	377721	163.24	8.59	785.15	10.09	133.84	21.97	1299.85	378.9
77	L	1	1	0	0	0	0	0	1	0	Luft	GK	1484.79	0.88	0.6	3.65	19.57	3.1	0.45	37.63	0.4	20.55	38.9	2.3	0.9	15.49	0.2	0.4	0.6	3.95	3.23	4.44	24.08	0.8	3.7	266.07	2.02	0.95	0.19	0.45	61164.6	41.57	0.73	294.18	0.15	1.5	0.41	697.62	151.37
78	L	1	2	0	0	1	0	0	1	0	SF6	GK	958.74	1.19	2.82	190.01	10.11	13.34	8.56	141.58	4.12	56.4	378.54	100.82	24.73	18.93	7.12	1.33	2.77	641.2	240.92	14.49	47.45	61.68	2.13	1632.73	8.61	29.31	6.26	17.48	140685	20.3	4.32	320.47	39.7	20.49	13.35	497.08	78.86
79	L	1	1	0	0	1	0	0	1	0	SF6	GK	847.97	1.53	4.09	3.65	7.44	30.38	4.73	34.96	0.4	10.99	60.97	2.3	19.15	1.15	0.96	2.75	7.65	45.14	30.02	10.64	103.27	97.15	3.37	1054.03	8.24	23.44	1.95	17.32	99754.7	26.6	5.87	1647.11	6.91	22.98	0.5	784.36	109.86
80	R	1	3	0	0	1	0	0	1	0	SF6	GK	1134.67	3.4	5.93	237.06	18.51	17.11	18.86	46.62	7.11	54.63	73.22	40.78	30.7	29.64	2.76	5.68	16.05	OOR >	140.27	15.07	129.45	514.82	2.38	5411.02	24.06	50.51	4.03	17.1	280748	81.49	7.03	1448.88	11.86	29.32	49.73	1346.18	112.47
81	L	1	1	0	0	1	0	0	1	0	SF6	GK	2917.96	2.1	15.66	386.07	12.43	20	10.59	103.75	5.58	71.02	123.2	26.3	23.45	1.15	4.12	4.01	3.56	36.95	53.17	13.52	95.05	257.62	4.73	905.93	9.24	38.84	3.56	35.18	186789	40.01	11.39	1128.67	24.12	33.04	32.03	817.58	244.36
82	R	2	1	0	0	1	C2	C-D	3	0	SF6	GK	689.73	0.95	2.31	47.34	6.76	20.63	3.65	17.56	0.4	44.46	35.52	16.32	9.1	1.15	0.32	0.26	0.6	189.14	20.36	2.88	96.11	97.98	0.71	704.69	5.89	10.34	1.42	9.52	53620.7	14.1	1.77	323.36	1.78	12.55	16.78	518.87	88.27
83	R	2	2	0	0	0	C1	C-D	2	0	SF6	GK	4315.38	1.6	0.6	444.11	33.24	27.77	4.21	48.59	0.4	51.08	79.94	2.3	63.37	10.36	0.11	0.4	2.87	15.47	5.56	9.89	48.06	106.99	14.05	934.34	8.72	16	3.25	5.46	9110.3	46.34	0.92	619.2	6.89	54.7	9.16	1374.07	151.37
84	R	2	3	0	0	0	C2	C-D	3	0	Luft	GK	562.01	1.91	3.1	96.39	5.63	7.89	2.88	33.09	0.4	31.7	43.13	24.5	0.9	1.15	1.45	0.47	0.6	52.5	36.19	5.89	59.87	86.51	0.91	2166.81	6.32	0.95	1.1	8.12	17871.2	8.09	3.96	292.25	6.95	20.35	4.54	644.56	201.86
85	L	2	1	0	0	0	C2	C-D	3	0	SF6	GK	1049.18	1.87	11.38	348.79	10.81	18.5	11.52	184.89	6.28	81.76	227.29	81.05	36.05	32.94	9.57	4.15	13.86	753.57	204.71	13.23	227.06	266.02	2.72	7205.64	20.42	64.08	6.17	21.99	76872.6	46.56	3.46	1606.1	56.04	21.35	26.67	901.79	234.9
86	R	2	1	0	0	0	C2	C-D	3	0	SF6	GK	1346.83	1.41	10.64	124.32	7.67	20.44	4.73	39.29	0.4	45.84	53.65	2.3	15.83	1.15	1.2	1.91	0.6	25.01	21.13	8.3	83.18	151.14	2.71	894.86	8.71	12.83	1.74	13.68	250902	38.37	2.55	712.92	6.54	20.87	10.36	1201.15	231.41
87	R	2	1	0	0	1	C1	C-D	2	0	SF6	GK	11158	4.62	34.95	568.41	56.52	39.37	25.53	208.38	5.88	70.46	120.55	104.9	170.66	42.63	0.77	1.87	10.73	25.45	34.01	13.54	134.34	2909.08	27.84	2620.39	27.57	101.55	7.58	32.91	400645	4687.58	11.88	1594.98	14.3	211.96	56.72	1644.57	594.89
88	L	2	3	0	0	0	C3	C-D	3	0	SF6	GK	778.87	2.33	3.81	124.32	9.39	23.45	6.81	83.11	5.58	61.05	146.63	49.87	28.39	1.15	3.02	2.33	1.44	52.24	86.43	11.38	136.61	176.51	3.59	1803.2	7.38	23.44	3.75	13.68	72032.5	14.82	5.1	671.28	17.68	22.98	23.49	1114.35	168.83
89	R	2	1	0	0	0	C2	C-D	3	0	SF6	GK	520.77	0.53	5.22	122.61	6.61	34.41	3.19	45.64	0.4	59.82	40.76	2.3	13.87	4.03	1.63	0.47	5.86	71.82	17.35	5.04	148.14	93.53	1.39	792.19	4.13	10.34	1.5	10.15	11610.7	10.97	1.77	517.06	9.45	26.29	14.84	817.39	170.69
90	L	2	1	0	0	0	C2	C-D	3	0	Luft	GK	127.86	0.35	0.39	3.65	0.75	2.24	0.45	18.83	0.4	39.91	1.55	2.3	0.9	1.15	0.2	0.4	0.6	0.35	2.53	0.65	29.65	20.41	0.05	375.93	0.26	0.95	0.1	0.45	117004	2.35	0.2	103.47	4.57	1.5	0.5	384.46	48.24
91	R	2	1	0	0	0	C2	C-D	3	0	SF6	GK	386.9	0.61	0.24	42.25	4.67	8.95	2.97	32.62	1.77	39	89.99	18.74	8.06	4.02	1.49	1.42	2.84	23.53	78.15	4.54	27.93	36.93	0.76	2311.64	2.83	11.32	2.13	8.29	50536.6	5.83	2.07	253.97	5.87	6.86	15.9	632.01	61.5
92	R	2	1	0	0	1	C2	C-D	3	0	SF6	GK	2109.42	0.88	0.41	636.51	50.64	33.58	21.67	117.77	2.73	53.62	212.55	263.63	195.53	20.36	1.21	1.41	0.6	624.07	167.05	14.15	71.56	209.88	14.33	5942.81	28.15	44.3	13.05	0.45	33633.3	78.84	7.93	328.36	27.18	122.69	7.07	1324.18	234.65
93	L	2	3	0	0	1	C3	C-D	3	0	SF6	GK	2925.06	3.34	123.49	139.91	11.15	28.38	10.16	55.93	5.58	31.87	75.96	63.89	24.1	1.15	1.94	2.75	10.75	272.33	39.83	11.86	78.38	1131.77	6.74	2033.39	50.57	23.44	2.52	36.84	196172	87.74	5.03	1808.46	10.98	127.34	47.57	866.24	549.14
94	L	2	1	0	0	1	C2	C-D	3	0	SF6	GK	627.11	4.12	4.66	139.91	7.67	15.93	5.14	72.95	2.99	42.15	79.86	84.01	24.1	1.15	2.69	1.06	0.6	84.21	70.91	9.62	41.07	166.83	3.51	2728.35	10.97	28.63	2.27	19.64	94378.4	14.82	5.03	772.03	17.4	42.94	12	541.86	160.7
95	L	2	3	0	0	0	C3	C-D	3	0	SF6	GK	195.91	0.73	0.1	21.32	4.03	9.42	2.71	12.63	0.78	17.25	24.46	18.74	8.99	5.1	0.68	1.68	0.28	7.76	26.62	3.71	19.89	160.35	0.74	1517.25	1.63	7.1	0.99	5.28	8444.77	5.23	1.3	374.58	1.72	16.51	4.17	643.84	73.76
96	R	2	3	0	0	0	C1	C-D	2	0	Luft	GK	457.15	0.59	0.6	108.31	5.73	13.06	4.52	45.11	0.4	49.45	63.27	2.3	9.45	1.15	1.86	1.27	0.6	23.69	48.74	8.03	38.46	176.05	1.41	1334.79	4.22	1.52	2.47	10.34	75523.1	8.82	2.24	185.05	10.35	16.47	10.36	585.89	90.53
97	R	2	3	0	0	1	C1	C-D	2	0	SF6	GK	791.86	1.23	6.79	3.65	5.45	1.88	3.34	20.83	0.4	2.65	43.13	2.3	12.52	1.15	0.8	0.67	0.6	15.98	18.58	3.73	64.75	80.07	1.17	704.69	3.28	0.95	1.24	10.46	36437	18.18	2.24	377.01	4.49	20.69	13.33	433.93	149.86
98	R	2	3	0	0	0	C1	C-D	2	0	SF6	GK	923.83	1.36	0.6	255.2	10.58	21.31	6.39	153.66	2.37	63.3	87.26	43.86	30.64	1.77	5.99	2.12	0.6	376.15	81.51	13.52	53.82	102.67	2.41	2522.96	8.05	18.18	3.12	12.89	129058	17.65	3.12	468.37	38.14	27.1	19.48	707.89	113.64
99	R	2	1	0	0	0	C2	C-D	3	0	SF6	GK	250.83	0.54	0.46	63.91	3.35	9.54	2.17	15.02	0.78	19.02	20.4	2.3	7.04	6.2	0.76	0.68	1.71	2.96	2.17	1.62	12.05	7.82	0.5	289.06	0.99	7.1	0.6	5.72	49852.8	5.23	0.96	154.43	2.41	6.04	6.01	591.87	53.74
100	L	2	3	0	0	1	C2	C-D	3	0	SF6	GK	1526.32	15.52	3.93	201.42	10.25	17.11	7.59	71.93	6.98	24.19	48.93	80.17	23.49	15.18	4.39	3.11	8.96	910.81	42.9	5.59	45.79	1282.4	1.8	4764.04	16.56	24.65	1.92	25.66	112683	70.8	3.82	719.51	19.09	33.44	27.29	952.98	234.33
101	R	2	1	0	0	1	C2	C-D	3	0	SF6	GK	4866.82	1.72	3.98	480.4	35.68	40.05	32.95	142.27	5.88	76.14	104.95	2.3	161.71	34.02	0.59	1.87	0.6	29.15	21.44	9.53	90.98	118.85	17.36	1698.55	17.51	44.3	4.2	14.5	342822	178.42	2.44	1018.42	11.55	116.93	9.77	1073.68	341.77
102	L	2	2	0	0	0	C1	C-D	2	0	SF 6	GK	570.51	1.1	0.84	53.01	4.36	7.23	2.71	14.54	2.09	25.04	34.18	14.99	11.44	5.1	0.91	1.42	2.3	6.35	24.19	3.99	27.93	109.66	0.8	1102.59	2.49	11.32	0.96	10.1	19633.5	6.98	1.59	458.08	3.09	22.91	13.72	930.22	90.08
103	R	2	1	0	0	0	C1	C-D	2	0	SF6	GK	4058.71	0.4	0.7	369.27	30.56	35.09	21.67	191.07	0.4	59.81	73.07	2.3	63.37	15.49	0.16	0.4	0.6	7.44	5.72	11.28	28.94	64.28	9.42	470.16	6.02	44.3	2.74	0.45	127219	80.87	1.3	350.36	4.06	92.23	16.11	1120.37	234.65
104	R	2	1	0	0	0	C3	C-D	3	0	SF6	GK	632.16	2.05	6.12	170.11	8.55	32.73	5.76	60.89	6.49	72.1	58.6	2.3	22.08	1.15	2.27	1.91	3.56	23.58	28.57	9.62	125.22	134.09	2.86	3352.31	5.27	23.44	2.01	13.68	208484	19.49	2.14	609.98	14.3	21.93	26.66	894.02	187.12
105	R	2	1	0	0	0	C2	C-D	3	0	SF6	GK	4718.21	1.12	0.6	112.28	30.56	33.58	17.68	82.71	0.4	69.3	45.64	2.3	63.37	10.36	0.21	1.41	0.6	7.44	3.13	5.43	1.05	86.4	11.77	627.17	7.23	16	1.63	5.46	47244.2	46.34	0.92	530.23	5.07	67.21	9.77	1116.47	234.65
106	R	2	1	0	0	1	C1	C-D	2	0	SF6	GK	3812.56	11.76	82.78	213.5	23.22	41.02	16.54	233.37	13.31	61.05	127.32	94.63	54.71	35.14	6.89	6.09	23.39	8600.06	71.84	15.77	181.25	738.96	5.15	3385.95	50.57	83.23	5.42	33.23	33054.8	79.92	8.52	2768.53	49.79	49.74	151.08	720.06	213.91
107	R	2	1	0	0	0	C2	C-D	3	0	SF6	GK	1563.39	3.68	11.57	282.26	16.26	27.98	13.98	401.55	11.93	95.06	110.17	78.02	44.73	49.78	18.24	5.47	15.84	1937.42	29.36	19.6	150.14	254.17	4.97	3917.13	18.33	83.23	3.6	19.32	278884	40.82	5.1	703.03	153.74	39.7	19.17	1026.53	187.12
108	R	2	3	0	0	0	C1-C2	C-D	2	0	SF6	GK	8800.88	2.3	24.74	160.94	53.66	68.73	60.42	231.17	10.6	75.02	92	2.3	195.53	34.02	0.77	2.99	5.06	9.44	37.13	12.27	143.74	303.03	26.31	1461.77	33.14	101.55	5.96	31.23	377721	391.17	4.88	6247.83	22.79	154.93	29.11	1496.23	647.98
109	R	2	1	0	0	0	C1	C-D	2	0	SF6	GK	4973.04	2.89	9.86	249.26	37.93	45.81	53.79	81.07	7.19	77.26	114.15	64.42	195.53	31.82	0.68	1.41	11.85	30.63	13.19	13.54	95.61	92.82	20.32	470.69	10.79	79.9	4.2	14.5	24231.6	92.77	5.63	2022.99	16.87	85.5	9.16	1588.21	280.63
110	R	2	1	0	0	0	C3	C-D	3	0	SF6	GK	778.49	3.72	14.33	35.91	10.39	33.87	7.42	136.08	6.28	72.09	81.61	25.47	28.69	24.92	8.4	3.08	16.88	512.58	44.63	11.78	753.84	168.04	2.87	1135.59	14.37	49.34	4.08	22.94	45933.9	20.23	7.85	2774.89	54.63	41.84	9.79	694.62	176.82
111	L	2	1	0	0	0	C2	C-D	3	0	SF6	GK	616.58	1.26	10.38	188.71	8.91	17.46	5.33	40.95	0.4	54.05	43.13	9.13	17.23	9.51	1.52	1.62	11.88	33.84	13.38	7.16	180.81	79.89	1.65	507.58	7.61	20.33	1.24	14.77	24320.4	20.68	3.46	1103.98	6.23	28.84	61.77	806.11	118.17
112	R	2	1	0	0	0	C2	C-D	3	0	SF6	GK	489.96	1.06	0.6	3.65	7.89	30.57	4.31	48.04	0.4	44.62	58.6	2.3	15.83	1.15	1.37	1.06	0.6	30.71	28.15	7.76	78.38	58.66	1.76	1777.4	5.6	7.33	1.3	12.07	217289	12.88	4.47	318.41	6.16	10.55	14.6	933.31	81.2
113	R	2	3	0	0	0	C1	C-D	2	0	SF6	GK	605.49	1.06	7	37.24	6.73	16.63	5.97	50.99	0.4	55.33	60.97	2.3	15.83	1.15	2.11	2.33	0.6	8.45	6.52	9.1	58.82	56.8	3.11	850.77	4.22	12.83	1.08	14.45	83821.6	15.78	1	983.48	10.35	19.79	12.77	882.67	182.58
114	R	2	1	0	0	0	C1	C-D	2	0	SF6	GK	145.8	1.64	0.1	47.61	4.03	6.98	3.23	21.44	1.45	27.57	27.65	2.3	8.99	1.88	0.68	0.92	1.71	6.5	14.18	3.15	12.05	19.12	0.61	507.93	0.99	9.19	0.78	6.14	6292.66	5.83	3.74	191.63	2.58	6.32	6.35	757.64	64.21
115	R	2	3	0	0	1	C3	C-D	3	0	SF6	GK	1638.75	2.88	2.78	16.26	7.69	10.35	6.42	33.69	2.09	1.62	44.92	20.93	16.07	10.65	2.05	2.45	7.37	164.24	27.78	5.97	81.23	145.64	1.49	1255.66	13.73	20.12	1.72	34.78	93057.4	25.47	4.72	826.74	7.8	21.1	24.76	672.18	115.8
116	R	2	1	0	0	1	C2	C-D	3	0	SF6	GK	646.58	0.65	0.6	386.07	7.67	11.55	5.14	77.51	0.4	63.3	250.9	155.31	15.83	1.15	2.31	1.06	0.6	77.07	217.61	11.13	38.46	47.19	1.68	1937.53	4.35	7.33	4.73	10.34	138186	13.86	4.51	262.56	15.45	12.99	9.49	411.31	78.5
117	R	2	1	0	0	0	C1	C-D	2	0	SF6	GK	558.12	4.56	1.37	56.61	7.21	13.55	2.47	34.48	0.4	56.48	39.4	2.3	13.95	1.15	1.04	2.33	0.6	10.48	20.69	5.43	22.32	89.66	2.03	1331.46	4.48	7.33	1.13	9.42	229314	19.04	2.35	494.98	5.76	20.87	16.97	903.15	102.22
118	L	2	2	0	0	1	C3	C-D	3	0	SF6	GK	737.72	1.34	16.84	91.08	6.3	11.3	6.08	30.98	0.4	56.37	49.5	2.3	12.52	6.3	0.95	0.47	4.85	64.89	14.75	5.04	173.83	149.31	1.91	1247.85	5.17	4.42	1.33	17.64	129525	22.89	2.66	856.63	5.57	48.1	19.76	731.89	138.72
119	R	2	1	0	0	0	C2	C-D	3	0	SF6	GK	830.95	1.53	18.55	3.65	7.67	13.06	4.52	84.14	2.37	45.84	58.6	2.3	13.95	1.15	2.15	1.48	0.6	20.71	15.12	5.74	19.52	289.42	3.66	2726.44	10.57	26.04	1.52	12.49	91123.1	15.3	2.93	1471.06	10.98	13.59	32.96	892.26	145.38
120	L	2	2	0	0	1	C1	C-D	2	0	SF6	GK	1450.71	2.04	4.46	92.59	9.49	11.44	6.95	38.98	2.29	25.62	45.93	2.3	17.47	12.68	1.18	1.73	7.26	34.54	19.9	7.39	119.3	88.42	2.77	1434.52	6.26	21.56	1.4	21.54	238570	28.93	4.11	636.31	6.27	51.18	21.14	640.61	117.23
121	R	2	1	0	0	0	C1	C-D	2	0	Luft	GK	478.89	1.61	4.12	53.01	5.56	10.81	6.42	16.96	5.38	30.89	35.87	16.32	14.22	8.41	1.13	2.71	6.12	52.87	21.12	5.33	59.12	98.62	1.71	1243.17	4.96	13.49	1.43	12.21	70238	41.03	3.86	1003.04	4.56	34.3	12.58	866.58	181.78
122	L	2	2	0	0	0	C3	C-D	3	0	SF6	GK	855.26	6.42	91.7	435.95	14.82	21.31	14.83	204.17	9.75	56.48	83.62	55.06	49.51	6.76	6.25	3.59	8.75	244.91	92.94	15.99	104.43	416.86	6.19	3539.04	31.54	36.31	3.27	37.08	164557	58.24	8.08	3297.77	40.92	38.76	87.38	836.09	466.76
123	L	2	1	0	0	0	C1	C-D	2	0	Luft	GK	3815.07	1.95	1	407.1	33.24	37.99	21.67	151.3	0.4	66.97	94.75	162.36	179.25	10.36	0.31	0.45	0.6	24.15	16.3	8.78	28.94	113.58	16.82	1337.05	12.26	44.3	4.65	0.45	115149	72.68	2.75	589.73	7.74	98.7	10.93	1275.86	322.22
124	R	2	1	0	0	1	C1	C-D	2	0	SF6	GK	541.72	1.35	0.62	131.44	7.44	29.23	6.06	53.43	2.99	39	96.04	26.59	15.47	11.78	3.4	1.68	7.37	160.45	95.14	7.1	45.79	94.62	1.3	1611.85	7.01	17.89	2.7	55.22	69697.9	12.15	8.26	574.83	15.24	22.01	16.73	619.84	72.71
125	R	2	1	0	0	1	C1	C-D	2	0	SF6	GK	12439.3	4.39	15.73	799.79	82.05	51.08	76.51	418.15	27.07	86.03	329.87	607.96	305.52	61.1	2.8	3.64	19.2	4644.6	199.04	22.3	120.5	3241.46	23.99	3091.82	115.03	161.09	20.14	28.55	377721	175.07	18.71	1087.94	77.25	202.93	26	1452.11	413.87
126	L	2	1	0	0	0	C1	C-D	2	0	Luft	GK	282.39	0.88	0.56	53.01	4.67	9.66	3.99	34.5	1.93	46.12	34.18	31.39	12.88	5.65	1.8	1.42	1.71	13.66	51.3	3.99	26.58	34.03	0.77	2626.99	2.16	12.4	1.54	8.92	84618.4	9.65	1.59	187.65	8.15	12.7	13.27	774.23	66.9
127	R	2	1	0	0	1	C1	C-D	2	0	SF6	GK	2246.47	0.64	0.6	407.1	33.24	15.72	9.11	44.99	0.4	28.74	81.56	2.3	0.9	10.36	0.4	0.4	0.6	47.18	56.87	9.16	46.09	160.59	5.38	1070.7	9.91	16	4.65	0.45	18002.4	14.12	2.96	303.42	2.94	78.47	9.77	1220.71	234.65
128	L	2	1	0	0	0	C1	C-D	2	0	SF6	GK	2312.26	0.76	0.6	290.55	35.68	24.97	32.95	62.6	0.4	57.37	69.35	2.3	120.93	12.97	0.31	0.94	0.6	29.52	11.86	12.27	117.67	158.9	11.77	1398.23	8.87	44.3	3	0.45	45291.1	50.97	2.66	410.57	10.09	71.08	9.77	1418.51	181.87
129	R	2	1	0	0	0	C1	C-D	2	0	Luft	GK	487.04	1.11	2.51	153.43	5.97	8.88	4.11	36.24	0.4	54.05	61.69	18.98	15.09	4.03	1.52	1.62	6.74	64.81	41.14	5.89	116.34	101.55	1.32	2750.7	4.16	4.42	1.71	13.39	47996.6	10.42	3.49	464.85	5.42	12.55	10.57	1028.92	126.54
130	L	2	3	0	0	1	C3	C-D	3	0	C3F8-FÙllung	GK	1024.18	0.61	13.65	26.46	4.98	7.98	3.99	21.94	1.77	16.36	33.03	5.4	13.23	7.3	1.2	1.55	1.71	72	9.48	3.71	55.59	71	1.35	1218.59	4.02	7.1	0.99	14.56	12781.7	31.23	2.39	1150.15	5.09	11.47	21	998.22	128.44
131	R	3	3	0	0	1	C2	C-D	3	0	SOT	GK	2788.47	0.88	0.6	369.27	31.93	12.59	17.68	87.61	8.39	37.63	126.6	104.9	120.93	25.04	0.4	0.45	0.6	61.72	32.28	9.89	28.94	151.14	11.19	1727.31	13.43	30.96	4.2	0.45	70974.6	55.49	1.37	410.38	11.55	111.02	10.93	1630.11	301.88
132	L	3	1	0	0	1	D1	C-D	3	0	SOT	GK	3870.17	7	71.52	193.7	14.94	85.25	15.54	211.65	31.95	76.42	141.17	23.49	27.84	29.41	6.33	3.79	16.48	858.14	197.8	16.29	472.37	630.29	3.34	6657.25	44.96	45.5	8.32	34.48	78863.9	167.8	26.05	9640.98	60.38	169.11	174.99	953.36	1210.38
133	R	3	1	0	0	0	C1	C-D	2	0	SOT	GK	1555.35	2.33	9.41	435.95	14.16	30.18	12.49	124.76	6.49	91	222.35	71.39	37.7	1.15	6.25	3.17	9.78	637.06	125.08	15.77	63.77	286.88	3.48	8963.43	27.9	48.89	5.24	18.66	266085	43.25	3.25	918.87	32.71	28.11	32.5	744.07	138.19
134	R	3	1	0	0	0	C2	C-D	3	0	SOT	GK	225.07	1.1	1.08	86.06	5.27	12.5	6.42	90.58	3.57	62.22	37.53	10.19	16.07	11.78	4.89	1.93	5.69	53.16	11.71	5.07	23.89	53.9	1.27	787.54	3.3	22.38	1.43	8.29	102410	20.9	1.96	309.03	23.51	21.33	11.38	718.04	76.88
135	R	3	1	0	0	0	D1	C-D	3	0	SOT	GK	1173.66	50.57	15.66	3.65	11.34	17.77	7.64	79.03	5.58	58.78	76.95	2.3	36.75	1.15	3.87	2.33	3.56	53.33	48.41	12.58	112.57	722.99	4.37	740.5	16.71	38.84	2.87	21.21	241813	100.64	7.52	1267.25	19.83	54.61	45.43	785.73	278.3
136	R	3	3	0	0	0	C2	C-D	3	0	SOT	GK	848.04	1.65	11.63	163.58	7.48	14.78	5.33	39.9	0.4	36.93	45.36	9.13	12.52	8.46	1.1	0.86	3.63	6.16	29.08	6.06	32.58	144.21	1.34	988.78	4.19	20.33	1.75	62.41	44732.6	22.89	3.77	937.69	4.73	38.55	16.24	943.54	236.01
137	L	3	1	0	0	1	C2	C-D	3	0	SOT	GK	1513.9	1.62	40.08	3.65	5.53	50.23	5.27	34.3	0.4	37.13	29.15	8.86	0.9	1.15	0.2	0.26	0.6	138.48	21.24	4.11	100.37	543.86	1.91	793.61	10.93	0.95	0.1	78.11	438926	1648.83	3.77	4483.07	4.38	17.39	30.8	943.13	138.55
138	L	3	1	0	0	1	C2	C-D	3	0	SOT	GK	4290.31	0.4	1	444.11	19.57	52.75	21.67	74.44	5.88	71.61	90.59	2.3	80.85	12.97	0.21	0.4	0.6	24.99	42.29	12.27	12.91	972.97	16.27	2477.04	16.06	56.74	5.1	0.45	203439	122.84	2.62	817.3	10.09	98.7	19.92	1109.77	351.28
139	L	3	1	0	0	1	C1-C2	C-D	2	0	SOT	GK	1302.92	2.31	73.25	132.95	9.84	24.65	15.83	112.55	3.14	55.21	90.89	23.49	21.18	11.57	2.84	2.72	13.86	514.91	53.98	10.12	143.45	120.42	2.46	3882.74	23.11	20.33	3.29	103.56	131183	27.16	9.98	7158.38	26.31	37.59	33.53	1026.1	497.23
140	L	3	1	0	0	1	C3	C-D	3	0	SOT	GK	1411.71	2	4.46	134.47	8.49	19.13	6.04	60.3	6.27	57.41	64.01	11.55	13.51	9.54	1.91	1.53	0.6	51.22	58.66	7	53.67	142.62	2.24	2486.32	11.95	17.57	2.74	23.95	224881	32.82	2.46	635.08	10.16	35.77	14.77	787.73	171.7
141	R	3	1	0	0	1	C2	C-D	3	0	SOT	GK	1148.44	1.99	4.31	42.25	6.92	12.06	5.94	35.31	2.69	33.35	45.94	13.55	13.89	10.65	2.01	1.68	6.54	46.15	26.75	5.59	72.62	212.33	1.81	2552.62	7.66	15.67	1.43	15.86	50007.3	41.66	4.38	1206.28	7.45	32.36	17.13	1080.38	134.9
142	L	3	1	0	0	1	C3	C-D	3	0	SOT	GK	9280.94	2.54	16.13	3.65	61.81	15.72	40.1	100.48	12.63	69.3	226.75	419.86	142.49	34.02	1.03	1.87	17.55	596.46	103.53	15.35	131.61	628.53	17.9	2833.67	43.79	56.74	10.41	26.65	140137	345.99	4.12	1033.44	18.1	184.37	40.07	1498.95	524.18
143	R	3	3	0	0	1	C3	C-D	3	0	SOT	GK	1401.14	5.81	61.47	69.52	11.43	44.99	8.89	59.15	8.85	49.31	56.81	2.3	17.23	16.5	3.89	2.72	9.59	48.24	27.79	8.34	284.38	219.31	2.14	292.6	8.34	31.39	2.11	27.72	49459.8	97.77	3.23	4533.55	22.56	45.02	114.56	733.66	374.07
144	R	3	1	0	0	1	C3	C-D	3	0	SOT	GK	2208.17	3.44	41.63	3.65	9.27	15.03	8.01	73.18	3.14	50.5	66.19	13.18	19.96	14.56	3.52	2.72	8.26	34.49	13.44	8.76	171.5	565.16	2.34	757.08	8.62	15.53	2.22	33.78	75030.6	92.88	2.17	1756.07	19.2	78.91	52.78	786.62	407.03
145	R	3	1	0	0	1	C2	C-D	3	0	SOT	GK	5452.31	2.3	13.35	369.27	40.04	44.58	21.67	89.23	8.39	70.46	86.21	2.3	142.49	34.02	0.4	1.41	0.6	15.08	15.99	10.24	50	138.48	20.58	791.94	14.02	79.9	4.43	22.46	287543	152.94	2.3	1329.32	10.09	85.5	25.71	1324.18	553.12
146	L	3	3	0	0	1	C3	C-D	3	0	SOT	GK	1536.7	2.95	22.8	532.71	17.33	79.8	21.7	218.71	14.63	82.74	308.84	263.7	47.96	27.53	10.75	5.67	12.57	1110.89	256.35	21.03	320.23	584.91	5.74	8522.11	31.54	66.2	8.15	86.87	100937	67.08	8.46	1087.13	61.7	61.99	22.38	1048.71	242.21
147	L	3	3	0	0	0	C3	C-D	3	0	SOT	GK	1668.05	0.64	0.6	112.28	30.56	12.59	21.67	94.08	0.4	53.62	73.07	2.3	0.9	4.76	0.36	0.94	0.6	7.04	3.16	5.9	18.81	91.56	9.42	419.08	5.11	30.96	0.19	0.45	1844.77	20.4	1.08	454.34	6.89	20.47	10.93	1241.75	116.1
148	L	3	1	0	0	1	D1	C-D	3	0	SOT	GK	1665.85	1.92	19	131.44	8.06	17.11	5.7	65.08	9.66	35.78	63.79	13.55	14.85	10.65	3.4	1.93	7.78	44.53	87.59	7.35	34.74	128.91	1.38	490.88	5.73	17.89	2.47	18.67	21566	50.3	2.07	1297.02	12.39	20.2	31.48	779.46	179.6
149	R	3	1	0	0	0	D1	C-D	3	0	SOT	GK	8367.02	8.93	25.16	270.1	50.64	92.68	48.73	176.49	14.51	52.36	118.46	227.27	232.16	42.63	0.95	1.87	10.73	35.39	22.61	16.78	173.3	281.63	23.99	967.18	20.98	79.9	7.58	24.63	106256	216.04	5.29	2451.89	19.31	471.45	25.11	1636.39	581.17
150	L	3	1	0	0	0	C3	C-D	3	0	SOT	GK	7754.65	3.24	219.13	3.65	47.4	40.72	43.59	160.25	11.64	65.8	109.66	104.9	161.71	36.21	0.5	2.32	2.87	79.89	28.11	15.93	531.3	309.99	27.08	772.76	30.72	56.74	5.74	46.45	100864	378.14	11.22	7881.33	16.87	154.93	10.93	1496.81	822.3
151	L	3	1	0	0	0	C2	C-D	3	0	SOT	GK	4945.28	1.72	7.23	57.61	45.68	43.32	40.1	102.07	0.4	68.14	84.69	2.3	95.71	22.72	0.5	0.94	9.52	41.58	20.72	12.91	64.67	92.82	18.98	455.71	13.14	44.3	5.1	18.84	92077.7	88.85	6.92	914.94	9.33	104.95	17.31	1290.66	291.38
152	R	3	1	0	0	1	C2-C3	C-D	3	0	SOT	GK	2221.84	10.49	22.27	358.17	21.68	30.27	22.48	380.65	10.41	82.89	92.28	39.55	44.02	72.04	20.54	7.76	23.55	45810.7	164.26	15.71	168.25	778.78	3.2	3131.65	32.85	72.53	5.2	41.91	126160	116.48	5	1918.88	233.42	105.82	104.04	819.59	254.38
153	L	3	1	0	0	0	C2	C-D	3	0	SOT	GK	441.96	2.3	1.21	119.99	6.66	10.35	4.98	28.91	4.14	22.49	49.42	18.74	14.22	10.65	1.49	2.06	5.69	59.4	58.79	5.33	54.18	143.38	1.41	1754.59	5.73	17.89	1.84	10.1	155104	19.12	3.11	662.49	6.05	29.1	15.69	1268.57	107.21
154	R	3	1	0	0	0	C2	C-D	3	0	SOF	GK	463.13	0.74	3.1	80.36	5.27	21.07	3.19	41.21	0.4	54.05	32.54	2.3	6.6	1.54	0.57	0.86	1.88	4.44	13.46	4.5	59.87	241.26	1.71	931.78	3.61	0.95	0.85	11.87	179855	22.01	2.21	307.54	3.06	39.03	15.41	814.53	128.6
155	R	3	1	0	0	1	D1	C-D	3	0	SOT	GK	15791.8	4.39	53.96	619.66	60.53	107.82	53.79	163.22	22.74	65.8	137.83	312.03	238.94	46.83	0.95	2.32	17.55	274.32	49.39	19.76	192.91	488.42	29.87	1330.55	47.19	79.9	9.3	30.36	171402	3793.56	6.56	3855.88	14.3	172.37	72.26	1504.41	641.48
156	L	3	1	0	0	1	C2-C3	C-D	3	0	SOT	GK	16469.7	7.8	105.86	407.1	59.23	126.27	60.42	420.81	25.66	76.14	146.48	227.27	238.94	42.63	1.21	2.54	15.8	327.36	212.06	19.76	257.22	878.86	29.87	1869.43	53.7	106.78	13.39	43.88	104783	1741.32	8.13	1690.25	28.77	760.83	64.74	1543.44	1744.86
157	L	3	1	0	0	0	C1	C-D	2	0	SOT	GK	1564.01	2.1	3.53	74.64	8.97	36.93	4.73	64.89	2.37	42.15	87.26	116.37	19.15	1.15	1.65	1.48	1.44	30.38	73.75	10.64	73.55	971.57	3	2662.67	8.84	18.18	3.6	15.92	120697	29.18	5.87	572.03	11.14	36.4	24.57	921.88	171.14
158	L	3	3	0	0	0	C2	C-D	3	0	SOT	GK	700.7	0.44	1.15	78.56	6.13	10.43	6.41	17.24	2.29	68.35	57.25	2.3	14.58	9.54	0.62	1.12	0.6	55.49	13.81	6.22	86	64.02	1.99	892.39	4.04	21.56	1.23	0.45	646815	19.93	1.74	328.03	3.53	19.61	12.59	596.93	69.9
159	R	3	1	0	0	0	C2	C-D	3	0	SOT	GK	376.93	0.79	1.05	58.52	5.27	18.85	3.5	18.66	0.4	59.82	45.36	2.3	10.96	1.15	0.36	0.86	0.6	10.02	17.93	3.52	110.41	76.31	1.19	334.41	1.69	4.42	0.95	2.27	28082.5	44.84	1.21	469.54	2.2	16.76	17.81	742.27	112.46
160	L	3	1	0	0	1	C2	C-D	3	0	SOT	GK	172.63	0.26	0.6	80.36	3.04	8.06	1.93	11.4	0.4	36.93	1.55	2.3	0.9	1.15	0.2	0.04	0.6	0.3	1.24	0.59	9.27	5.97	0.39	191.7	0.85	0.95	0.39	0.45	1761.54	1.73	0.7	197.65	1.32	1.5	0.78	275.49	41.38
161	R	3	1	0	0	0	C2	C-D	3	0	SOT	GK	272.88	0.95	1.94	58.52	4.06	11.15	3.5	19.75	0.4	63.23	38.24	2.3	12.52	4.03	0.65	0.04	1.88	12.85	12.3	4.12	86.52	23.06	0.91	1406.59	4.32	4.42	0.95	6.44	97838.6	14.35	2.92	284.99	2.97	18.97	15.13	748.63	78.47
162	L	3	1	0	0	1	C2-C3	C-D	3	0	SOT	GK	571.34	2.04	8.44	3.65	3.56	8.68	1.23	30.1	0.4	31.39	27.05	2.3	0.9	1.15	0.2	0.4	0.6	94.96	20.23	3.47	80.51	259.16	0.6	1454.55	9.65	0.95	0.1	19.06	168892	36.15	2.9	933.87	5.33	8.72	29.44	881.77	126.85
163	L	3	1	0	0	0	C2	C-D	3	0	SOT	GK	1598.34	2.27	16.6	134.47	10.11	11.3	8.91	71.56	2.29	62.44	62.7	2.3	19.19	14.24	1.46	2.33	5.3	25.46	18.15	9.39	89.96	54.88	3.75	1301.24	7.83	25.47	1.79	24.23	321389	22.81	3.43	4089.39	8.95	42.02	32.26	1250.19	150.5
164	R	3	1	0	0	1	C3	C-D	3	0	SOT	GK	1240.98	0.27	5.12	3.65	4.39	23.15	1.23	49.17	0.4	29.42	36.62	5.98	0.9	1.15	0.84	0.4	0.6	12.64	15.24	3.3	103.65	200.07	0.12	527.19	5.8	0.95	0.1	14.43	215412	20.45	1.3	1226.56	12.26	6.36	38.9	769.85	81.25
165	R	3	3	0	0	0	C2-C3	C-D	3	0	SOT	GK	655.85	1.29	0.72	53.01	3.7	7.98	2.17	31.82	1.45	27.57	23.14	5.4	8.99	5.65	1.98	0.92	2.3	3.39	3.57	2.25	10.76	51.08	1.08	819.38	2.73	9.19	0.72	8.92	13248.8	5.83	1.72	567.85	8.32	8.7	10.88	483.39	64.21
166	R	3	1	0	0	0	C1	C-D	2	0	SOT	GK	597.39	1.76	7	37.24	8.12	12.31	4.93	54.94	0.86	54.16	57.39	2.3	19.15	1.15	1.78	1.91	0.6	44.92	9.24	9.1	72.34	93.16	2.48	1630.68	5.47	7.33	1.52	12.07	173234	21.75	3.03	497.4	9.36	13.59	11.2	1112.91	191.64
167	R	3	3	0	0	0	C1-C2	C-D	2	0	SOT	GK	426.6	0.66	1.57	74.96	5.27	14.78	2.09	25.4	0.4	29	20.93	2.3	0.9	4.03	0.8	0.4	0.6	24.63	19.23	2.88	42.6	57.24	0.6	1287.84	2.79	0.95	1.15	9.19	46183.4	6.14	1.26	326.68	4.65	22.96	20.22	602.9	88.27
168	L	3	1	0	0	1	C2	C-D	3	0	SOT	GK	761.29	0.45	11.63	52.95	7.62	19.75	4.88	31.51	0.4	52.87	53.29	2.3	15.09	4.03	0.73	1.43	4.85	16.07	30.9	6.06	123.43	131.1	1.62	642.25	5.89	0.95	2.11	14.77	26817.5	52.42	2.28	995.36	4.17	19.67	27.43	723.06	238.24
169	R	3	1	0	0	1	C3	C-D	3	0	SOT	GK	892.13	1.17	3.03	80.49	5.85	10.81	4.98	28.13	3.28	22.49	49.9	2.3	12.53	7.3	1.66	1.68	1.71	38.78	20.3	4.26	14.64	192.79	1.57	1084.98	5.34	13.49	1.31	41.13	16534.1	31.65	1.84	716.7	6.05	15.8	24.58	684.69	147.65
170	L	3	1	0	0	1	C3	C-D	3	0	SOT	GK	40345.3	19.87	652.73	831.45	94.32	270.45	66.92	222.66	34.95	48.49	160.8	341.36	474.55	67.04	2.14	4.5	22.25	6946.96	122.07	26.12	285.38	3637.06	30.37	1501.75	118.32	151.58	16.37	98.97	33319.7	1694.31	9.33	6600.53	57.34	248.84	235.67	1165.69	872.09
171	R	3	1	0	0	1	D2	C-D		0	SOT	GK	538.37	0.46	0.6	108.31	7.67	3.1	1.86	42.19	0.4	2.65	54.92	260.42	19.15	1.15	2.02	1.48	0.6	263.94	122.89	10.64	113.72	301.27	1.41	815.9	20.48	18.18	3.56	17.32	10786.9	8.82	1.92	75.06	12.67	17.03	9.49	199.18	109.86
172	L	3	1	0	0	1	C2	C-D	3	0	SOT	GK	1628.31	6.22	17.65	74.93	9.36	29.14	10.14	35.04	3.86	38.2	63.79	59.83	20.9	14.04	2.46	2.98	12.64	399.71	62.06	7.1	119.12	466.28	2.75	1486.72	13.7	22.38	2.59	47.49	49147.4	47.84	6.16	2817.57	8.77	19.97	27.95	1162.36	224.22
173	R	3	1	0	0	0	D1	C-D	3	0	SOT	GK	11164	5.19	35.81	425.71	62.44	58.59	70.14	271.82	18	79.48	118.46	104.9	238.94	46.83	1.21	4.5	15.8	39.76	95.55	18.7	120.5	1259.12	27.33	835.88	29.86	122.14	12.7	46.45	377721	8766.85	9.63	1720.29	22.22	379.9	48.81	1580.88	686.14
174	R	3	1	0	0	1	D1	C-D	3	0	SOT	GK	22650	4.73	27.68	480.4	55.11	42.04	38.33	172.08	8.39	56.13	101.25	280.45	195.53	34.02	0.77	2.32	5.06	371.75	45.19	18.97	81.48	1011.45	22.69	3642.72	109.6	79.9	5.96	29.46	181261	382.49	4.73	2292.4	19.31	246.73	49.6	1450.6	581.17
175	R	4											339.79	0.35	0.6	3.65	0.75	0.619	0.45	36	0.4	16.72	1.55	2.3	0.9	1.15	0.2	0.4	0.6	0.35	1.39	0.65	1.05	28.19	0.05	564.72	0.395	0.95	0.1	0.45	2154.66	0.094	0.253	210.12	4.08	1.5	0.5	778.16	66.5
176	L	4											306.65	0.35	0.6	3.65	0.75	21.45	0.45	17.22	0.4	56.62	1.55	2.3	0.9	1.15	0.2	0.4	0.6	0.35	0.074	0.65	1.05	10.92	0.05	286.19	0.327	0.95	0.1	0.45	39365.8	2.35	0.119	237.96	3.15	1.5	0.5	320.07	38.06
177	R	4											156.83	0.35	0.6	3.65	0.75	10.33	0.45	7.21	0.4	38.99	1.55	2.3	0.9	1.15	0.2	0.4	0.6	0.35	0.25	0.65	1.05	8.39	0.05	197.2	0.15	0.95	0.1	0.45	9666.68	0.9	0.2	101.68	0.15	1.5	0.5	326.96	14.8
178	R	4											707.1	0.35	0.426	3.65	1.97	11.2	0.189	36.28	0.4	14.39	25.95	2.3	0.9	1.15	0.2	0.4	0.6	0.017	0.983	1.28	7.92	67.73	0.05	605.58	1.75	0.95	0.1	6.26	1898.82	1.83	0.253	881.7	4.77	1.5	0.5	1048.89	69.17
179	R	4											303.66	0.35	0.6	3.65	0.75	3.1	0.45	13.48	0.4	21.16	1.55	2.3	0.9	1.15	0.2	0.4	0.6	0.35	0.052	0.65	1.05	3.65	0.05	326.45	0.15	0.95	0.1	0.45	8761.25	0.9	0.2	165.61	1.97	1.5	0.5	550.95	25.7
180	R	4											1012.71	1.26	8.99	33.95	6.36	10.71	1.91	68.04	0.4	38.99	43.08	13.39	0.9	1.15	1.14	0.54	3.3	103.76	20.53	6.03	100.37	135.42	0.807	3301.97	6.08	0.95	0.1	12.69	22241.8	55.16	1.44	1993.29	14.25	11.45	25.13	1163.14	146.16
181	R	4											318.68	0.35	0.00253	3.65	0.417	0.619	0.45	23.46	0.4	16.72	19.82	2.3	0.9	1.15	0.2	0.4	0.6	3.11	12.59	0.65	1.05	29.33	0.05	210.02	0.734	0.95	0.1	2.94	7851.7	2.86	0.253	419	3.88	1.5	10.3	888.21	62.5
182	R	4											479.01	0.35	0.00253	3.65	0.708	2.24	0.45	13.48	0.4	23.29	1.55	2.3	0.9	1.15	0.2	0.4	0.6	0.35	0.49	0.65	1.05	21.34	0.05	331.24	0.802	0.95	0.1	1.66	13597.2	2.09	0.253	385.48	2.7	1.5	7.19	549.45	35.44
183	L	4											260.76	0.35	0.6	3.65	0.75	2.93	0.45	10.58	0.4	29.42	1.55	2.3	0.9	1.15	0.2	0.4	0.6	0.35	0.142	0.65	1.05	10.55	0.05	320.88	0.463	0.95	0.1	0.45	24697.8	1.29	0.119	335.36	2.22	1.5	11.62	636.1	23.76
184	R	4											304.03	0.097	2.16	3.65	1.97	3.26	0.45	26.21	0.4	14.39	9.5	2.3	0.9	1.15	0.2	0.4	0.6	3.48	0.919	0.65	1.05	66.07	0.05	548.35	0.802	0.95	0.1	6.92	4423.11	4.84	0.367	444.26	6.41	1.5	7.19	955.8	108.36
185	L	4											350.04	0.35	0.6	3.65	0.75	15.46	0.45	9.28	0.4	51.5	1.55	2.3	0.9	1.15	0.2	0.4	0.6	0.35	0.25	0.65	1.05	9	0.05	475.64	0.327	0.95	0.1	0.45	23311.8	0.9	0.2	319.2	0.711	1.5	0.5	481.88	16.71
186	R	4											231.41	0.35	0.6	3.65	0.75	6.54	0.45	16.68	0.4	48.88	2.85	2.3	0.9	1.15	0.2	0.4	0.6	0.35	0.25	0.65	1.05	5.83	0.05	317.15	0.225	0.95	0.1	0.45	194795	2.09	0.119	270.69	2.47	1.5	0.5	662.05	23.44
187	L	4											280.2	0.35	0.6	3.65	0.75	2.59	0.45	5.17	0.4	42.65	1.55	2.3	0.9	1.15	0.2	0.4	0.6	0.35	0.186	0.65	1.05	23.48	0.05	191.17	0.15	0.95	0.1	0.45	12049.9	0.9	0.119	122.35	0.711	1.5	0.5	551.99	23.76
188	L	4											438.41	0.585	1.41	3.65	0.417	6.67	0.189	19.92	0.4	30.4	1.55	2.3	0.9	1.15	0.2	0.4	0.6	2.93	2.83	0.65	1.5	60.33	0.05	481.11	1.75	0.95	0.1	3.93	3163.88	18.73	0.119	1011.56	4.96	1.5	0.5	724.54	62.17
189	L	4											360.94	0.35	5.74	3.65	1.19	5.11	0.45	33.18	0.4	9.4	1.55	2.3	0.9	1.15	0.036	0.4	0.6	2.93	2.45	0.65	1.5	36.39	0.05	362.59	1.14	0.95	0.1	8.71	2659.86	0.723	0.253	693.12	9.1	1.5	8.85	845.5	69.51
190	R	4											74.26	0.556	0.6	3.65	0.75	4.52	0.45	14.54	0.4	31.39	1.55	2.3	0.9	1.15	0.2	0.4	0.6	0.35	0.208	0.65	3.75	12.03	0.05	400.89	0.15	0.95	0.1	0.45	12144.4	0.9	0.027	94.15	3.36	1.5	0.5	773.57	38.71
191	R	4											196.37	0.35	0.6	3.65	0.75	0.619	0.45	7.21	0.4	33.33	1.55	2.3	0.9	1.15	0.2	0.4	0.6	0.35	0.25	0.65	1.05	8.19	0.05	220.19	0.15	0.95	0.1	0.45	7672.85	0.9	0.2	76.03	0.711	1.5	0.5	222.48	13.54
192	L	4											445.68	0.996	1.46	3.65	1.97	3.1	0.45	29.82	0.4	5.17	1.55	2.3	0.9	1.15	0.2	0.4	0.6	1.16	10.42	0.65	1.5	28.48	0.05	334.28	0.87	0.95	0.1	4.78	14460.2	6.27	0.119	550.66	5.42	1.5	18.28	695.15	41.99
193	R	4											268.54	0.35	0.6	3.65	0.75	2.93	0.45	16.68	0.4	37.13	1.55	2.3	0.9	1.15	0.2	0.4	0.6	0.35	0.25	0.65	1.05	10.55	0.05	355.7	0.15	0.95	0.1	0.45	15167.4	0.9	0.2	201.32	1.84	1.5	3.9	450.28	21.83
194	R	4											538.03	0.35	1.31	25.34	2.15	1.87	0.068	31.5	0.4	23.29	1.55	1.65	0.9	1.15	0.295	0.4	0.6	6.13	2.47	1.49	15.76	71.02	0.05	251.64	1.48	0.95	0.1	7.55	8746.96	2.86	0.253	580.01	7.95	1.5	22.79	933.83	57.84
195	R	4											166.94	0.35	0.6	3.65	0.75	2.24	0.45	7.73	0.4	25.37	1.55	2.3	0.9	1.15	0.2	0.4	0.6	0.35	0.25	0.65	1.05	1.92	0.05	249.95	0.15	0.95	0.1	0.45	4149.81	0.9	0.2	87.92	0.15	1.5	0.5	405.15	23.12
196	R	4											220.72	0.35	0.6	3.65	0.75	7.36	0.45	41.11	0.4	35.24	9.5	1.65	0.9	1.15	0.726	0.4	0.6	0.35	1.05	0.65	3.75	27.32	0.05	420.79	0.701	0.95	0.1	2.94	46691.2	1.83	0.747	174.52	6.93	1.5	0.5	822.13	65.83
197	L	4											299.88	0.35	0.6	3.65	1.6	3.9	0.45	38.55	0.4	31.39	2.85	1.65	0.9	1.15	0.295	0.4	0.6	0.35	1.09	0.65	1.5	68.79	0.05	654.12	1.75	0.95	0.1	4.78	13050.9	13.96	0.253	770.48	9.26	1.5	0.5	496.32	49.23
198	R	4											225.88	0.35	0.037	3.65	0.75	28.35	0.45	17.76	0.4	31.39	1.55	2.3	0.9	1.15	0.2	0.4	0.6	0.247	0.662	0.65	1.05	21.96	0.05	608.78	0.938	0.95	0.1	0.45	15427.2	2.86	0.2	216.66	3.36	1.5	0.5	605.45	38.06
199	R	4											182.92	0.35	0.6	3.65	0.75	5.11	0.45	15.61	0.4	35.24	1.55	2.3	0.9	1.15	0.2	0.4	0.6	0.35	0.25	0.65	1.05	10.92	0.05	310.52	0.327	0.95	0.1	0.45	6635.23	0.9	0.2	173.38	2.7	1.5	0.5	486.23	29.91
200	L	4											360.3	0.35	0.6	3.65	0.75	6.81	0.45	8.24	0.4	29.42	1.55	2.3	0.9	1.15	0.2	0.4	0.6	0.35	0.705	0.65	1.05	5.6	0.05	197.05	0.15	0.95	0.1	0.45	23613.8	0.9	0.2	127.06	0.15	1.5	0.5	390.22	21.51
[truncated: 6 more columns]
